# Supplementary material for: Efficacy and Safety of Drug and Device Strategies for Stroke Prevention in Atrial Fibrillation After Intracranial Hemorrhage: A Bayesian Network Meta-Analysis
Source: J Cardiovasc Dev Dis. 2025 Nov 28;12(12):464. doi: 10.3390/jcdd12120464 (PMC12733742; doi:10.3390/jcdd12120464)
Supplement: Supplementary file 1 [file jcdd-12-00464-s001.zip]

Archive with 3 entries (3 files):
- Supplementary material S1.xlsx
- Supplementary material S2.pdf
- Supplementary material S3.pdf
