# Supplementary material for: Efficacy and Safety of Drug and Device Strategies for Stroke Prevention in Atrial Fibrillation After Intracranial Hemorrhage: A Bayesian Network Meta-Analysis
Source: J Cardiovasc Dev Dis. 2025 Nov 28;12(12):464. doi: 10.3390/jcdd12120464 (PMC12733742; doi:10.3390/jcdd12120464)
Supplement: Supplementary file 1 [file jcdd-12-00464-s001.zip › Supplementary material S1.xlsx]

## Sheet: Catalog
Supplementary material for this study
Table S1:PubMed database search strategies
Table S2:EMBASE database search strategies
Table S3:EBSCO database search strategies
Table S4:Cochrane Central Register of Controlled Trials (CENTRAL) database search strategies
Table S5:ClinicalTrials database search strategies

## Sheet: Table S1
Table S1:PubMed database search strategies
Search number	Query	Search Details
50	#7 AND #48 AND #49	("Atrial Fibrillation"[MeSH Terms] OR ("atrial fibrillations"[Title/Abstract] OR "fibrillation atrial"[Title/Abstract] OR "fibrillations atrial"[Title/Abstract] OR "auricular fibrillation"[Title/Abstract] OR "auricular fibrillations"[Title/Abstract] OR (("fibril"[All Fields] OR "fibril s"[All Fields] OR "fibrilation"[All Fields] OR "fibrilization"[All Fields] OR "fibrilized"[All Fields] OR "fibri…
49	#25 OR #28 OR #31 OR #34 OR #37 #40 OR #43 OR #44 OR #47	(("Embolism"[MeSH Terms] OR ("Embolisms"[Title/Abstract] OR "Embolus"[Title/Abstract] OR "systemic emboli"[Title/Abstract]) OR ("Hemorrhage"[MeSH Terms] OR ("Hemorrhages"[Title/Abstract] OR "Bleeding"[Title/Abstract])) OR ("Cerebral Hemorrhage"[MeSH Terms] OR ((("Blood"[MeSH Subheading] OR "Blood"[All Fields] OR "Blood"[MeSH Terms] OR "bloods"[All Fields] OR "haematology"[All Fields] OR "hematolo…
48	#10 OR #14 OR #19 OR #22	"Factor Xa Inhibitors"[MeSH Terms] OR ("factor xa inhibitor"[Title/Abstract] OR "inhibitor factor xa"[Title/Abstract] OR ("Xa"[All Fields] AND "inhibitor factor"[Title/Abstract]) OR "direct factor xa inhibitors"[Title/Abstract] OR "direct acting oral anticoagulants"[Title/Abstract] OR (("Anticoagulants"[Pharmacological Action] OR "Anticoagulants"[MeSH Terms] OR "Anticoagulants"[All Fields] OR "An…
47	#45 OR #46	"Thrombosis"[MeSH Terms] OR "Thromboses"[Title/Abstract] OR "Thrombus"[Title/Abstract] OR "blood clot"[Title/Abstract] OR "blood clots"[Title/Abstract] OR "clot blood"[Title/Abstract] OR "clots blood"[Title/Abstract]
46	((((((Thromboses[Title/Abstract]) OR Thrombus[Title/Abstract]) OR Blood Clot[Title/Abstract]) OR Blood Clots[Title/Abstract]) OR Clot, Blood[Title/Abstract]) OR Clots, Blood[Title/Abstract])	"Thromboses"[Title/Abstract] OR "Thrombus"[Title/Abstract] OR "blood clot"[Title/Abstract] OR "blood clots"[Title/Abstract] OR "clot blood"[Title/Abstract] OR "clots blood"[Title/Abstract]
45	"Thrombosis"[Mesh]	"Thrombosis"[MeSH Terms]
44	Device related thrombosis[Title/Abstract]	"device related thrombosis"[Title/Abstract]
43	#41 OR #42	"Death"[MeSH Terms] OR "End-Of-Life"[Title/Abstract] OR "End-Of-Life"[Title/Abstract] OR "determination of death"[Title/Abstract] OR "near death experience"[Title/Abstract] OR "cardiac death"[Title/Abstract] OR "death cardiac"[Title/Abstract] OR "died"[Title/Abstract] OR "cardiovascular death"[Title/Abstract]
42	((((((((End Of Life[Title/Abstract]) OR End-Of-Life[Title/Abstract]) OR Determination of Death[Title/Abstract]) OR Near-Death Experience[Title/Abstract]) OR Cardiac Death[Title/Abstract]) OR Death, Cardiac[Title/Abstract]) OR died [Title/Abstract]) OR cardiovascular death[Title/Abstract])	"End-Of-Life"[Title/Abstract] OR "End-Of-Life"[Title/Abstract] OR "determination of death"[Title/Abstract] OR "near death experience"[Title/Abstract] OR "cardiac death"[Title/Abstract] OR "death cardiac"[Title/Abstract] OR "died"[Title/Abstract] OR "cardiovascular death"[Title/Abstract]
41	"Death"[Mesh]	"Death"[MeSH Terms]
40	#38 OR #39	"Hemorrhagic Stroke"[MeSH Terms] OR ("hemorrhagic strokes"[Title/Abstract] OR "stroke hemorrhagic"[Title/Abstract] OR "subarachnoid hemorrhagic stroke"[Title/Abstract] OR "hemorrhagic stroke subarachnoid"[Title/Abstract] OR (("Stroke"[MeSH Terms] OR "Stroke"[All Fields] OR "Strokes"[All Fields] OR "stroke s"[All Fields]) AND "subarachnoid hemorrhagic"[Title/Abstract]) OR "subarachnoid hemorrhagic…
39	((((((((((((((Hemorrhagic Strokes[Title/Abstract]) OR Stroke, Hemorrhagic[Title/Abstract]) OR Subarachnoid Hemorrhagic Stroke[Title/Abstract]) OR Hemorrhagic Stroke, Subarachnoid[Title/Abstract]) OR Stroke, Subarachnoid Hemorrhagic[Title/Abstract]) OR Subarachnoid Hemorrhagic Strokes[Title/Abstract]) OR Intracerebral Hemorrhagic Stroke[Title/Abstract]) OR Hemorrhagic Stroke, Intracerebral[Title/A…	"hemorrhagic strokes"[Title/Abstract] OR "stroke hemorrhagic"[Title/Abstract] OR "subarachnoid hemorrhagic stroke"[Title/Abstract] OR "hemorrhagic stroke subarachnoid"[Title/Abstract] OR (("Stroke"[MeSH Terms] OR "Stroke"[All Fields] OR "Strokes"[All Fields] OR "stroke s"[All Fields]) AND "subarachnoid hemorrhagic"[Title/Abstract]) OR "subarachnoid hemorrhagic strokes"[Title/Abstract] OR "intrace…
38	"Hemorrhagic Stroke"[Mesh]	"Hemorrhagic Stroke"[MeSH Terms]
37	#35 OR #36	"Ischemic Stroke"[MeSH Terms] OR ("ischemic strokes"[Title/Abstract] OR "stroke ischemic"[Title/Abstract] OR "ischaemic stroke"[Title/Abstract] OR "ischaemic strokes"[Title/Abstract] OR "stroke ischaemic"[Title/Abstract] OR "cryptogenic ischemic stroke"[Title/Abstract] OR "cryptogenic ischemic strokes"[Title/Abstract] OR "ischemic stroke cryptogenic"[Title/Abstract] OR (("Stroke"[MeSH Terms] OR "…
36	((((((((((((((((((((((((Ischemic Strokes[Title/Abstract]) OR Stroke, Ischemic[Title/Abstract]) OR Ischaemic Stroke[Title/Abstract]) OR Ischaemic Strokes[Title/Abstract]) OR Stroke, Ischaemic[Title/Abstract]) OR Cryptogenic Ischemic Stroke[Title/Abstract]) OR Cryptogenic Ischemic Strokes[Title/Abstract]) OR Ischemic Stroke, Cryptogenic[Title/Abstract]) OR Stroke, Cryptogenic Ischemic[Title/Abstrac…	"ischemic strokes"[Title/Abstract] OR "stroke ischemic"[Title/Abstract] OR "ischaemic stroke"[Title/Abstract] OR "ischaemic strokes"[Title/Abstract] OR "stroke ischaemic"[Title/Abstract] OR "cryptogenic ischemic stroke"[Title/Abstract] OR "cryptogenic ischemic strokes"[Title/Abstract] OR "ischemic stroke cryptogenic"[Title/Abstract] OR (("Stroke"[MeSH Terms] OR "Stroke"[All Fields] OR "Strokes"[A…
35	"Ischemic Stroke"[Mesh]	"Ischemic Stroke"[MeSH Terms]
34	#32 OR #33	"Cerebral Infarction"[MeSH Terms] OR ("cerebral infarctions"[Title/Abstract] OR "infarctions cerebral"[Title/Abstract] OR "infarction cerebral"[Title/Abstract] OR "cerebral infarct"[Title/Abstract] OR "cerebral infarcts"[Title/Abstract] OR "infarct cerebral"[Title/Abstract] OR "infarcts cerebral"[Title/Abstract] OR (("Cerebral Infarction"[MeSH Terms] OR ("Cerebral"[All Fields] AND "Infarction"[Al…
33	(((((((((((((((((((((((((Cerebral Infarctions[Title/Abstract]) OR Infarctions, Cerebral[Title/Abstract]) OR Infarction, Cerebral[Title/Abstract]) OR Cerebral Infarct[Title/Abstract]) OR Cerebral Infarcts[Title/Abstract]) OR Infarct, Cerebral[Title/Abstract]) OR Infarcts, Cerebral[Title/Abstract]) OR Cerebral Infarction, Left Hemisphere[Title/Abstract]) OR Left Hemisphere, Infarction, Cerebral[Tit…	"cerebral infarctions"[Title/Abstract] OR "infarctions cerebral"[Title/Abstract] OR "infarction cerebral"[Title/Abstract] OR "cerebral infarct"[Title/Abstract] OR "cerebral infarcts"[Title/Abstract] OR "infarct cerebral"[Title/Abstract] OR "infarcts cerebral"[Title/Abstract] OR (("cerebral infarction"[MeSH Terms] OR ("Cerebral"[All Fields] AND "Infarction"[All Fields]) OR "cerebral infarction"[Al…
32	"Cerebral Infarction"[Mesh]	"Cerebral Infarction"[MeSH Terms]
31	#29 OR #30	"Cerebral Hemorrhage"[MeSH Terms] OR ((("blood"[MeSH Subheading] OR "blood"[All Fields] OR "blood"[MeSH Terms] OR "bloods"[All Fields] OR "haematology"[All Fields] OR "hematology"[MeSH Terms] OR "hematology"[All Fields] OR "haematoma"[All Fields] OR "hematoma"[MeSH Terms] OR "hematoma"[All Fields] OR "haemorrhage"[All Fields] OR "Hemorrhage"[MeSH Terms] OR "Hemorrhage"[All Fields] OR "haemorrhage…
30	(((((((((((((((((((((((Hemorrhage, Cerebrum[Title/Abstract]) OR Cerebrum Hemorrhage[Title/Abstract]) OR Cerebrum Hemorrhages[Title/Abstract]) OR Hemorrhages, Cerebrum[Title/Abstract]) OR Cerebral Parenchymal Hemorrhage[Title/Abstract]) OR Cerebral Parenchymal Hemorrhages[Title/Abstract]) OR Hemorrhage, Cerebral Parenchymal[Title/Abstract]) OR Hemorrhages, Cerebral Parenchymal[Title/Abstract]) OR …	(("blood"[MeSH Subheading] OR "blood"[All Fields] OR "blood"[MeSH Terms] OR "bloods"[All Fields] OR "haematology"[All Fields] OR "hematology"[MeSH Terms] OR "hematology"[All Fields] OR "haematoma"[All Fields] OR "hematoma"[MeSH Terms] OR "hematoma"[All Fields] OR "haemorrhage"[All Fields] OR "Hemorrhage"[MeSH Terms] OR "Hemorrhage"[All Fields] OR "haemorrhages"[All Fields] OR "Hemorrhages"[All Fi…
29	"Cerebral Hemorrhage"[Mesh]	"Cerebral Hemorrhage"[MeSH Terms]
28	#26 OR #27	"Hemorrhage"[MeSH Terms] OR "Hemorrhages"[Title/Abstract] OR "Bleeding"[Title/Abstract]
27	((Hemorrhages[Title/Abstract]) OR Bleeding[Title/Abstract])	"Hemorrhages"[Title/Abstract] OR "Bleeding"[Title/Abstract]
26	"Hemorrhage"[Mesh]	"Hemorrhage"[MeSH Terms]
25	#23 OR #24	"Embolism"[MeSH Terms] OR "Embolisms"[Title/Abstract] OR "Embolus"[Title/Abstract] OR "systemic emboli"[Title/Abstract]
24	(((Embolisms[Title/Abstract]) OR Embolus[Title/Abstract]) OR systemic emboli[Title/Abstract])	"Embolisms"[Title/Abstract] OR "Embolus"[Title/Abstract] OR "systemic emboli"[Title/Abstract]
23	"Embolism"[Mesh]	"Embolism"[MeSH Terms]
22	#20 OR #21	"Platelet Aggregation Inhibitors"[MeSH Terms] OR ("aggregation inhibitors platelet"[Title/Abstract] OR "inhibitors platelet aggregation"[Title/Abstract] OR (("Blood"[MeSH Subheading] OR "Blood"[All Fields] OR "Blood"[MeSH Terms] OR "bloods"[All Fields] OR "haematology"[All Fields] OR "hematology"[MeSH Terms] OR "hematology"[All Fields] OR "haematoma"[All Fields] OR "hematoma"[MeSH Terms] OR "hema…
21	((((((((((((((((((((((((((((((((((((((((((((((((((((((((Aggregation Inhibitors, Platelet[Title/Abstract]) OR Inhibitors, Platelet Aggregation[Title/Abstract]) OR Blood Platelet Antiaggregants[Title/Abstract]) OR Antiaggregants, Blood Platelet[Title/Abstract]) OR Antiaggregants, Platelet[Title/Abstract]) OR Platelet Antiaggregant[Title/Abstract]) OR Antiaggregant, Platelet[Title/Abstract]) OR Bloo…	"aggregation inhibitors platelet"[Title/Abstract] OR "inhibitors platelet aggregation"[Title/Abstract] OR (("Blood"[MeSH Subheading] OR "Blood"[All Fields] OR "Blood"[MeSH Terms] OR "bloods"[All Fields] OR "haematology"[All Fields] OR "hematology"[MeSH Terms] OR "hematology"[All Fields] OR "haematoma"[All Fields] OR "hematoma"[MeSH Terms] OR "hematoma"[All Fields] OR "haemorrhage"[All Fields] OR …
20	"Platelet Aggregation Inhibitors"[Mesh]	"Platelet Aggregation Inhibitors"[MeSH Terms]
19	#15 OR #18	"left atrial appendage occlusion"[Title/Abstract] OR "LAAC"[Title/Abstract] OR "LAAO"[Title/Abstract] OR "PLAATO"[Title/Abstract] OR "Watchman"[Title/Abstract] OR "cardiac plug"[Title/Abstract] OR "Amplatzer"[Title/Abstract] OR "ACP"[Title/Abstract] OR "Amulet"[Title/Abstract] OR "wavecrest"[Title/Abstract] OR "Occlutech"[Title/Abstract] OR "LAmbre"[Title/Abstract] OR "Ultraseal"[Title/Abstract] …
18	#16 AND #17	("atrial appendage"[Title/Abstract] OR (("Left"[All Fields] AND ("atrialisation"[All Fields] OR "atrialization"[All Fields] OR "atrialized"[All Fields] OR "atrially"[All Fields] OR "heart atria"[MeSH Terms] OR ("heart"[All Fields] AND "atria"[All Fields]) OR "heart atria"[All Fields] OR "Atrial"[All Fields])) AND "Append"[Title/Abstract]) OR "LAA"[Title/Abstract]) AND ("occlusion"[Title/Abstract]…
17	(((occlusion[Title/Abstract]) OR closure[Title/Abstract]) OR exclusion[Title/Abstract])	"occlusion"[Title/Abstract] OR "closure"[Title/Abstract] OR "exclusion"[Title/Abstract]
16	(((Atrial Appendage[Title/Abstract]) OR Left Atrial Append[Title/Abstract]) OR LAA[Title/Abstract])	"atrial appendage"[Title/Abstract] OR (("Left"[All Fields] AND ("atrialisation"[All Fields] OR "atrialization"[All Fields] OR "atrialized"[All Fields] OR "atrially"[All Fields] OR "heart atria"[MeSH Terms] OR ("heart"[All Fields] AND "atria"[All Fields]) OR "heart atria"[All Fields] OR "Atrial"[All Fields])) AND "Append"[Title/Abstract]) OR "LAA"[Title/Abstract]
15	(((((((((((((((((Left atrial appendage occlusion [Title/Abstract]) OR LAAC[Title/Abstract]) OR LAAO[Title/Abstract]) OR PLAATO[Title/Abstract]) OR Watchman[Title/Abstract]) OR Cardiac Plug[Title/Abstract]) OR Amplatzer[Title/Abstract]) OR ACP[Title/Abstract]) OR Amulet[Title/Abstract]) OR wavecrest[Title/Abstract]) OR Occlutech[Title/Abstract]) OR LAmbre[Title/Abstract]) OR Ultraseal[Title/Abstra…	"left atrial appendage occlusion"[Title/Abstract] OR "LAAC"[Title/Abstract] OR "LAAO"[Title/Abstract] OR "PLAATO"[Title/Abstract] OR "Watchman"[Title/Abstract] OR "cardiac plug"[Title/Abstract] OR "Amplatzer"[Title/Abstract] OR "ACP"[Title/Abstract] OR "Amulet"[Title/Abstract] OR "wavecrest"[Title/Abstract] OR "Occlutech"[Title/Abstract] OR "LAmbre"[Title/Abstract] OR "Ultraseal"[Title/Abstract] …
14	#11 OR #13	"Warfarin"[MeSH Terms] OR ((("4 hydroxy 3"[All Fields] AND "3-oxo-1-phenylbutyl"[All Fields]) AND "2h 1 benzopyran 2 one"[Title/Abstract]) OR "Apo-Warfarin"[Title/Abstract] OR "Aldocumar"[Title/Abstract] OR "Coumadin"[Title/Abstract] OR "Marevan"[Title/Abstract] OR "warfarin potassium"[Title/Abstract] OR "potassium warfarin"[Title/Abstract] OR "warfarin sodium"[Title/Abstract] OR "sodium warfarin…
13	((((((((((4-Hydroxy-3-(3-oxo-1-phenylbutyl)-2H-1-benzopyran-2-one[Title/Abstract]) OR Apo-Warfarin[Title/Abstract]) OR Aldocumar[Title/Abstract]) OR Coumadin[Title/Abstract]) OR Marevan[Title/Abstract]) OR Warfarin Potassium[Title/Abstract]) OR Potassium, Warfarin[Title/Abstract]) OR Warfarin Sodium[Title/Abstract]) OR Sodium, Warfarin[Title/Abstract]) OR Coumadine[Title/Abstract])	(("4 hydroxy 3"[All Fields] AND "3-oxo-1-phenylbutyl"[All Fields]) AND "2h 1 benzopyran 2 one"[Title/Abstract]) OR "Apo-Warfarin"[Title/Abstract] OR "Aldocumar"[Title/Abstract] OR "Coumadin"[Title/Abstract] OR "Marevan"[Title/Abstract] OR "warfarin potassium"[Title/Abstract] OR "potassium warfarin"[Title/Abstract] OR "warfarin sodium"[Title/Abstract] OR "sodium warfarin"[Title/Abstract] OR "Couma…
12	(((((((((((((4-Hydroxy-3-(3-oxo-1-phenylbutyl)-2H-1-benzopyran-2-one[Title/Abstract]) OR Apo-Warfarin[Title/Abstract]) OR Aldocumar[Title/Abstract]) OR Gen-Warfarin[Title/Abstract]) OR Warfant[Title/Abstract]) OR Coumadin[Title/Abstract]) OR Marevan[Title/Abstract]) OR Warfarin Potassium[Title/Abstract]) OR Potassium, Warfarin[Title/Abstract]) OR Warfarin Sodium[Title/Abstract]) OR Sodium, Warfar…	(("4 hydroxy 3"[All Fields] AND "3-oxo-1-phenylbutyl"[All Fields]) AND "2h 1 benzopyran 2 one"[Title/Abstract]) OR "Apo-Warfarin"[Title/Abstract] OR "Aldocumar"[Title/Abstract] OR "Coumadin"[Title/Abstract] OR "Marevan"[Title/Abstract] OR "warfarin potassium"[Title/Abstract] OR "potassium warfarin"[Title/Abstract] OR "warfarin sodium"[Title/Abstract] OR "sodium warfarin"[Title/Abstract] OR "Couma…
11	"Warfarin"[Mesh]	"Warfarin"[MeSH Terms]
10	#8 OR #9	"Factor Xa Inhibitors"[MeSH Terms] OR ("factor xa inhibitor"[Title/Abstract] OR "inhibitor factor xa"[Title/Abstract] OR ("Xa"[All Fields] AND "inhibitor factor"[Title/Abstract]) OR "direct factor xa inhibitors"[Title/Abstract] OR "direct acting oral anticoagulants"[Title/Abstract] OR (("Anticoagulants"[Pharmacological Action] OR "Anticoagulants"[MeSH Terms] OR "Anticoagulants"[All Fields] OR "An…
9	((((((((((((((((((((((Factor Xa Inhibitor[Title/Abstract]) OR Inhibitor, Factor Xa[Title/Abstract]) OR Xa Inhibitor, Factor[Title/Abstract]) OR Direct Factor Xa Inhibitors[Title/Abstract]) OR Direct-Acting Oral Anticoagulants[Title/Abstract]) OR Anticoagulants, Direct-Acting Oral[Title/Abstract]) OR Direct Acting Oral Anticoagulants[Title/Abstract]) OR Oral Anticoagulants, Direct-Acting[Title/Abs…	"factor xa inhibitor"[Title/Abstract] OR "inhibitor factor xa"[Title/Abstract] OR ("Xa"[All Fields] AND "inhibitor factor"[Title/Abstract]) OR "direct factor xa inhibitors"[Title/Abstract] OR "direct acting oral anticoagulants"[Title/Abstract] OR (("Anticoagulants"[Pharmacological Action] OR "Anticoagulants"[MeSH Terms] OR "Anticoagulants"[All Fields] OR "Anticoagulant"[All Fields] OR "anticoagul…
8	"Factor Xa Inhibitors"[Mesh]	"Factor Xa Inhibitors"[MeSH Terms]
7	#3 AND #6	("Atrial Fibrillation"[MeSH Terms] OR ("atrial fibrillations"[Title/Abstract] OR "fibrillation atrial"[Title/Abstract] OR "fibrillations atrial"[Title/Abstract] OR "auricular fibrillation"[Title/Abstract] OR "auricular fibrillations"[Title/Abstract] OR (("fibril"[All Fields] OR "fibril s"[All Fields] OR "fibrilation"[All Fields] OR "fibrilization"[All Fields] OR "fibrilized"[All Fields] OR "fibri…
6	("Intracranial Hemorrhages"[Mesh]) OR ((((((((((((Hemorrhages, Intracranial[Title/Abstract]) OR Intracranial Hemorrhage[Title/Abstract]) OR Hemorrhage, Intracranial[Title/Abstract]) OR Posterior Fossa Hemorrhage[Title/Abstract]) OR Hemorrhage, Posterior Fossa[Title/Abstract]) OR Hemorrhages, Posterior Fossa[Title/Abstract]) OR Posterior Fossa Hemorrhages[Title/Abstract]) OR Brain Hemorrhage[Title…	"Intracranial Hemorrhages"[MeSH Terms] OR ("hemorrhages intracranial"[Title/Abstract] OR "intracranial hemorrhage"[Title/Abstract] OR "hemorrhage intracranial"[Title/Abstract] OR "posterior fossa hemorrhage"[Title/Abstract] OR "hemorrhage posterior fossa"[Title/Abstract] OR (("blood"[MeSH Subheading] OR "blood"[All Fields] OR "blood"[MeSH Terms] OR "bloods"[All Fields] OR "haematology"[All Fields…
5	(((((((((((Hemorrhages, Intracranial[Title/Abstract]) OR Intracranial Hemorrhage[Title/Abstract]) OR Hemorrhage, Intracranial[Title/Abstract]) OR Posterior Fossa Hemorrhage[Title/Abstract]) OR Hemorrhage, Posterior Fossa[Title/Abstract]) OR Hemorrhages, Posterior Fossa[Title/Abstract]) OR Posterior Fossa Hemorrhages[Title/Abstract]) OR Brain Hemorrhage[Title/Abstract]) OR Brain Hemorrhages[Title/…	"hemorrhages intracranial"[Title/Abstract] OR "intracranial hemorrhage"[Title/Abstract] OR "hemorrhage intracranial"[Title/Abstract] OR "posterior fossa hemorrhage"[Title/Abstract] OR "hemorrhage posterior fossa"[Title/Abstract] OR (("blood"[MeSH Subheading] OR "blood"[All Fields] OR "blood"[MeSH Terms] OR "bloods"[All Fields] OR "haematology"[All Fields] OR "hematology"[MeSH Terms] OR "hematolog…
4	"Intracranial Hemorrhages"[Mesh]	"Intracranial Hemorrhages"[MeSH Terms]
3	("Atrial Fibrillation"[Mesh]) OR ((((((((((((((((((((((((((Atrial Fibrillations[Title/Abstract]) OR Fibrillation, Atrial[Title/Abstract]) OR Fibrillations, Atrial[Title/Abstract]) OR Auricular Fibrillation[Title/Abstract]) OR Auricular Fibrillations[Title/Abstract]) OR Fibrillation, Auricular[Title/Abstract]) OR Fibrillations, Auricular[Title/Abstract]) OR Persistent Atrial Fibrillation[Title/Abs…	"Atrial Fibrillation"[MeSH Terms] OR ("atrial fibrillations"[Title/Abstract] OR "fibrillation atrial"[Title/Abstract] OR "fibrillations atrial"[Title/Abstract] OR "auricular fibrillation"[Title/Abstract] OR "auricular fibrillations"[Title/Abstract] OR (("fibril"[All Fields] OR "fibril s"[All Fields] OR "fibrilation"[All Fields] OR "fibrilization"[All Fields] OR "fibrilized"[All Fields] OR "fibril…
2	(((((((((((((((((((((((((Atrial Fibrillations[Title/Abstract]) OR Fibrillation, Atrial[Title/Abstract]) OR Fibrillations, Atrial[Title/Abstract]) OR Auricular Fibrillation[Title/Abstract]) OR Auricular Fibrillations[Title/Abstract]) OR Fibrillation, Auricular[Title/Abstract]) OR Fibrillations, Auricular[Title/Abstract]) OR Persistent Atrial Fibrillation[Title/Abstract]) OR Atrial Fibrillation, Pe…	"atrial fibrillations"[Title/Abstract] OR "fibrillation atrial"[Title/Abstract] OR "fibrillations atrial"[Title/Abstract] OR "auricular fibrillation"[Title/Abstract] OR "auricular fibrillations"[Title/Abstract] OR (("fibril"[All Fields] OR "fibril s"[All Fields] OR "fibrilation"[All Fields] OR "fibrilization"[All Fields] OR "fibrilized"[All Fields] OR "fibrillate"[All Fields] OR "fibrillated"[All…
1	"Atrial Fibrillation"[Mesh]	"Atrial Fibrillation"[MeSH Terms]

## Sheet: Table S2
Table S2:EMBASE database search strategies
No.	Query
#53	#7 AND #50 AND #51 AND #52
#52	#6 OR #24 OR #27 OR #30 OR #33 OR #36 OR #39 OR #40 OR #43
#51	#10 OR #13 OR #18 OR #21
#50	#46 OR #49
#49	#47 OR #48
#48	naturalistic observation study':ab,ti OR 'natural experiment study':ab,ti OR 'natural experiment':ab,ti
#47	observational study'/exp
#46	#44 OR #45
#45	randomized':ab,ti OR 'placebo':ab,ti
#44	randomized controlled trial'/exp
#43	#41 OR #42
#42	('thromboses':ab,ti OR 'thrombus':ab,ti OR 'blood clot':ab,ti OR 'blood clots':ab,ti OR 'clot, blood':ab,ti OR 'clots, blood':ab,ti) AND 'device related thrombosis':ab,ti
#41	thrombosis'/exp
#40	device related thrombosis':ab,ti
#39	#37 OR #38
#38	end of life':ab,ti OR 'end-of-life':ab,ti OR 'determination of death':ab,ti OR 'near-death experience':ab,ti OR 'cardiac death':ab,ti OR 'death, cardiac':ab,ti OR 'died':ab,ti OR 'cardiovascular death':ab,ti
#37	death'/exp
#36	#34 OR #35
#35	ischemic strokes':ab,ti OR 'stroke, ischemic':ab,ti OR 'ischaemic stroke':ab,ti OR 'ischaemic strokes':ab,ti OR 'stroke, ischaemic':ab,ti OR 'cryptogenic ischemic stroke':ab,ti OR 'cryptogenic ischemic strokes':ab,ti OR 'ischemic stroke, cryptogenic':ab,ti OR 'stroke, cryptogenic ischemic':ab,ti OR 'cryptogenic stroke':ab,ti OR 'cryptogenic strokes':ab,ti OR 'stroke, cryptogenic':ab,ti OR 'crypto…
#34	ischemic stroke'/exp
#33	#31 OR #32
#32	hemorrhage, cerebrum':ab,ti OR 'cerebrum hemorrhage':ab,ti OR 'cerebrum hemorrhages':ab,ti OR 'hemorrhages, cerebrum':ab,ti OR 'cerebral parenchymal hemorrhage':ab,ti OR 'cerebral parenchymal hemorrhages':ab,ti OR 'hemorrhage, cerebral parenchymal':ab,ti OR 'hemorrhages, cerebral parenchymal':ab,ti OR 'parenchymal hemorrhage, cerebral':ab,ti OR 'parenchymal hemorrhages, cerebral':ab,ti OR 'intrac…
#31	brain hemorrhage'/exp
#30	#28 OR #29
#29	cerebral infarctions':ab,ti OR 'infarctions, cerebral':ab,ti OR 'infarction, cerebral':ab,ti OR 'cerebral infarct':ab,ti OR 'cerebral infarcts':ab,ti OR 'infarct, cerebral':ab,ti OR 'infarcts, cerebral':ab,ti OR 'cerebral infarction, left hemisphere':ab,ti OR 'left hemisphere, infarction, cerebral':ab,ti OR 'infarction, left hemisphere, cerebral':ab,ti OR 'left hemisphere, cerebral infarction':ab…
#28	brain infarction'/exp
#27	#25 OR #26
#26	hemorrhages':ab,ti OR 'bleeding':ab,ti
#25	bleeding'/exp
#24	#22 OR #23
#23	embolisms':ab,ti OR 'embolus':ab,ti OR 'systemic emboli':ab,ti
#22	embolism'/exp
#21	#19 OR #20
#20	aggregation inhibitors, platelet':ab,ti OR 'inhibitors, platelet aggregation':ab,ti OR 'blood platelet antiaggregants':ab,ti OR 'antiaggregants, blood platelet':ab,ti OR 'antiaggregants, platelet':ab,ti OR 'platelet antiaggregant':ab,ti OR 'antiaggregant, platelet':ab,ti OR 'blood platelet aggregation inhibitor':ab,ti OR 'blood platelet antiaggregant':ab,ti OR 'antiaggregant, blood platelet':ab,t…
#19	antithrombocytic agent'/exp
#18	#14 OR #17
#17	#15 AND #16
#16	occlusion':ab,ti OR 'closure':ab,ti OR 'exclusion':ab,ti
#15	atrial appendage':ab,ti OR 'left atrial append':ab,ti OR 'laa':ab,ti
#14	left atrial appendage occlusion':ab,ti OR 'laac':ab,ti OR 'laao':ab,ti OR 'plaato':ab,ti OR 'watchman':ab,ti OR 'cardiac plug':ab,ti OR 'amplatzer':ab,ti OR 'acp':ab,ti OR 'amulet':ab,ti OR 'wavecrest':ab,ti OR 'occlutech':ab,ti OR 'lambre':ab,ti OR 'ultraseal':ab,ti OR 'sideris patch':ab,ti OR 'pfm':ab,ti OR 'lariat':ab,ti OR 'atriclip':ab,ti
#13	#11 OR #12
#12	4-hydroxy-3-(3-oxo-1-phenylbutyl)-2h-1-benzopyran-2-one':ab,ti OR 'apo-warfarin':ab,ti OR 'aldocumar':ab,ti OR 'gen-warfarin':ab,ti OR 'warfant':ab,ti OR 'coumadin':ab,ti OR 'marevan':ab,ti OR 'warfarin potassium':ab,ti OR 'potassium, warfarin':ab,ti OR 'warfarin sodium':ab,ti OR 'sodium, warfarin':ab,ti OR 'coumadine':ab,ti OR 'tedicumar':ab,ti
#11	warfarin'/exp
#10	#8 OR #9
#9	factor xa inhibitor':ab,ti OR 'inhibitor, factor xa':ab,ti OR 'xa inhibitor, factor':ab,ti OR 'direct factor xa inhibitors':ab,ti OR 'direct-acting oral anticoagulants':ab,ti OR 'anticoagulants, direct-acting oral':ab,ti OR 'direct acting oral anticoagulants':ab,ti OR 'oral anticoagulants, direct-acting':ab,ti OR 'direct factor xa inhibitor':ab,ti OR 'direct-acting oral anticoagulant':ab,ti OR 'a…
#8	blood clotting factor 10a inhibitor'/exp
#7	#3 AND #6
#6	#4 OR #5
#5	hemorrhages, intracranial':ab,ti OR 'intracranial hemorrhage':ab,ti OR 'hemorrhage, intracranial':ab,ti OR 'posterior fossa hemorrhage':ab,ti OR 'hemorrhage, posterior fossa':ab,ti OR 'hemorrhages, posterior fossa':ab,ti OR 'posterior fossa hemorrhages':ab,ti OR 'brain hemorrhage':ab,ti OR 'brain hemorrhages':ab,ti OR 'hemorrhage, brain':ab,ti OR 'hemorrhages, brain':ab,ti
#4	brain hemorrhage'/exp
#3	#1 OR #2
#2	atrial fibrillations':ab,ti OR 'fibrillation, atrial':ab,ti OR 'fibrillations, atrial':ab,ti OR 'auricular fibrillation':ab,ti OR 'auricular fibrillations':ab,ti OR 'fibrillation, auricular':ab,ti OR 'fibrillations, auricular':ab,ti OR 'persistent atrial fibrillation':ab,ti OR 'atrial fibrillation, persistent':ab,ti OR 'atrial fibrillations, persistent':ab,ti OR 'fibrillation, persistent atrial':…
#1	atrial fibrillation'/exp

## Sheet: Table S3
Table S3:EBSCO database search strategies
SU ( Atrial Fibrillation or Atrial Fibrillations or Fibrillation, Atrial or Fibrillations, Atrial or Auricular Fibrillation or Auricular Fibrillations or Fibrillation, Auricular or Fibrillations, Auricular or Persistent Atrial Fibrillation or Atrial Fibrillation, Persistent or Atrial Fibrillations, Persistent or Fibrillation, Persistent Atrial or Fibrillations, Persistent Atrial or Persistent Atr…
Familial Atrial or Paroxysmal Atrial Fibrillation or Atrial Fibrillation, Paroxysmal or Atrial Fibrillations, Paroxysmal or Fibrillation, Paroxysmal Atrial or Fibrillations, Paroxysmal Atrial or Paroxysmal Atrial Fibrillations ) AND TX ( Intracranial Hemorrhages or Hemorrhages, Intracranial or Intracranial Hemorrhage or Hemorrhage, Intracranial or Posterior Fossa Hemorrhage or Hemorrhage, Posteri…
AND TX ( Factor Xa Inhibitors or Factor Xa Inhibitor or Inhibitor, Factor Xa or Xa Inhibitor, Factor or Direct Factor Xa Inhibitors or Direct-Acting Oral Anticoagulants or Anticoagulants, Direct-Acting Oral or Direct Acting Oral Anticoagulants or Oral Anticoagulants, Direct-Acting or Direct Factor Xa Inhibitor or Direct-Acting Oral Anticoagulant or Anticoagulant, Direct-Acting Oral or Direct Acti…
or Thrombin Inhibitor or Direct Thrombin or Warfarin or 4-Hydroxy-3-(3-oxo-1-phenylbutyl)-2H-1-benzopyran-2-one or Apo-Warfarin or Aldocumar or Gen-Warfarin or Warfant or Coumadin or Marevan or Warfarin Potassium or Potassium, Warfarin or Warfarin Sodium or Sodium, Warfarin or Coumadine or Tedicumar or Left atrial appendage occlusion or LAAC or LAAO or PLAATO or Watchman or Cardiac Plug or Amplat…
or Aggregation Inhibitors, Platelet or Inhibitors, Platelet Aggregation or Blood Platelet Antiaggregants or Antiaggregants, Blood Platelet or Antiaggregants, Platelet or Platelet Antiaggregant or Antiaggregant, Platelet or Blood Platelet Aggregation Inhibitor or Blood Platelet Antiaggregant or Antiaggregant, Blood Platelet or Platelet Antiaggregant, Blood or Platelet Aggregation Inhibitor or Aggr…
or Inhibitor, Platelet or Antiplatelet Agents or Agents, Antiplatelet or Antiplatelet Agent or Agent, Antiplatelet or Antiplatelet Drug or Drug, Antiplatelet or Antiplatelet Drugs or Drugs, Antiplatelet or Platelet Antagonists or Antagonists, Platelet or Blood Platelet Antagonist or Antagonist, Blood Platelet or Platelet Antagonist, Blood or Platelet Antagonist or Antagonist, Platelet or Blood Pl…
or Single Anti-Platelet Therapy or single antiplatelet or SAPT or Dual Anti-Platelet Therapy or dual antiplatelet or DAPT or Anti-Platelet Therapies, Dual or Anti-Platelet Therapy, Dual or Dual Anti Platelet Therapy or Dual Anti-Platelet Therapies )
AND TX ( (Atrial Appendage or Left Atrial Append or LAA) and (occlusion or closure or exclusion) )
AND TX ( Embolism or Embolisms or Embolus or systemic emboli or Hemorrhage or Hemorrhages or Bleeding or cerebral hemorrhage or Hemorrhage, Cerebrum or Cerebrum Hemorrhage or Cerebrum Hemorrhages or Hemorrhages, Cerebrum or Cerebral Parenchymal Hemorrhage or Cerebral Parenchymal Hemorrhages or Hemorrhage, Cerebral Parenchymal or Hemorrhages, Cerebral Parenchymal or Parenchymal Hemorrhage, Cerebra…
or Intracerebral Hemorrhages or Hemorrhage, Cerebral or Cerebral Hemorrhages or Hemorrhages, Cerebral or Brain Hemorrhage, Cerebral or Brain Hemorrhages, Cerebral or Cerebral Brain Hemorrhage or Cerebral Brain Hemorrhages or Hemorrhage, Cerebral Brain or Hemorrhages, Cerebral Brain or Cerebral Infarction or Cerebral Infarctions or Infarctions, Cerebral or Infarction, Cerebral or Cerebral Infarct …
or Left Hemisphere, Cerebral Infarction or Cerebral, Left Hemisphere, Infarction or Infarction, Cerebral, Left Hemisphere or Subcortical Infarction or Infarction, Subcortical or Infarctions, Subcortical or Subcortical Infarctions or Posterior Choroidal Artery Infarction or Anterior Choroidal Artery Infarction or Cerebral Infarction, Right Hemisphere or Right Hemisphere, Cerebral Infarction or Inf…
or Stroke, Ischemic or Ischaemic Stroke or Ischaemic Strokes or Stroke, Ischaemic or Cryptogenic Ischemic Stroke or Cryptogenic Ischemic Strokes or Ischemic Stroke, Cryptogenic or Stroke, Cryptogenic Ischemic or Cryptogenic Stroke or Cryptogenic Strokes or Stroke, Cryptogenic or Cryptogenic Embolism Stroke or Cryptogenic Embolism Strokes or Embolism Stroke, Cryptogenic or Stroke, Cryptogenic Embo…
or Stroke, Acute Ischemic or Hemorrhagic Stroke or Hemorrhagic Strokes or Stroke, Hemorrhagic or Subarachnoid Hemorrhagic Stroke or Hemorrhagic Stroke, Subarachnoid or Stroke, Subarachnoid Hemorrhagic or Subarachnoid Hemorrhagic Strokes or Intracerebral Hemorrhagic Stroke or Hemorrhagic Stroke, Intracerebral or Intracerebral Hemorrhagic Strokes or Stroke, Intracerebral Hemorrhagic or Intracerebra…
or End-Of-Life or Determination of Death or Near-Death Experience or Cardiac Death or Death, Cardiac or died or cardiovascular death or Device related thrombosis or Thrombosis or Thromboses or Thrombus or Blood Clot or Blood Clots or Clot, Blood or Clots, Blood )

## Sheet: Table S4
Table S4:Cochrane Central Register of Controlled Trials (CENTRAL) database search strategies
ID	Search
#1	MeSH descriptor: [Atrial Fibrillation] explode all trees
#2	(Atrial Fibrillations):ti,ab,kw OR (Fibrillation, Atrial):ti,ab,kw OR (Fibrillations, Atrial):ti,ab,kw OR (Auricular Fibrillation):ti,ab,kw OR (Auricular Fibrillations):ti,ab,kw OR (Fibrillation, Auricular):ti,ab,kw OR (Fibrillations, Auricular):ti,ab,kw OR (Persistent Atrial Fibrillation):ti,ab,kw OR (Atrial Fibrillation, Persistent):ti,ab,kw OR (Atrial Fibrillations, Persistent):ti,ab,kw OR (Fi…
#3	#1 OR #2
#4	MeSH descriptor: [Intracranial Hemorrhages] explode all trees
#5	(Hemorrhages, Intracranial):ti,ab,kw OR (Intracranial Hemorrhage):ti,ab,kw OR (Hemorrhage, Intracranial):ti,ab,kw OR (Posterior Fossa Hemorrhage):ti,ab,kw OR (Hemorrhage, Posterior Fossa):ti,ab,kw OR (Hemorrhages, Posterior Fossa):ti,ab,kw OR (Posterior Fossa Hemorrhages):ti,ab,kw OR (Brain Hemorrhage):ti,ab,kw OR (Brain Hemorrhages):ti,ab,kw OR (Hemorrhage, Brain):ti,ab,kw OR (Hemorrhages, Brain…
#6	#4 OR #5
#7	#3 AND #6
#8	MeSH descriptor: [Factor Xa Inhibitors] explode all trees
#9	(Factor Xa Inhibitor):ti,ab,kw OR (Inhibitor, Factor Xa):ti,ab,kw OR (Xa Inhibitor, Factor):ti,ab,kw OR (Direct Factor Xa Inhibitors):ti,ab,kw OR (Direct-Acting Oral Anticoagulants):ti,ab,kw OR (Anticoagulants, Direct-Acting Oral):ti,ab,kw OR (Direct Acting Oral Anticoagulants):ti,ab,kw OR (Oral Anticoagulants, Direct-Acting):ti,ab,kw OR (Direct Factor Xa Inhibitor):ti,ab,kw OR (Direct-Acting Ora…
#10	#8 OR #9
#11	MeSH descriptor: [Warfarin] explode all trees
#12	(Apo-Warfarin):ti,ab,kw OR (Aldocumar):ti,ab,kw OR (Gen-Warfarin):ti,ab,kw OR (Warfant):ti,ab,kw OR (Coumadin):ti,ab,kw OR (Marevan):ti,ab,kw OR (Warfarin Potassium):ti,ab,kw OR (Potassium, Warfarin):ti,ab,kw OR (Warfarin Sodium):ti,ab,kw OR (Sodium, Warfarin):ti,ab,kw OR (Coumadine):ti,ab,kw OR (Tedicumar):ti,ab,kw
#13	#11 OR #12
#14	(Left atrial appendage occlusion):ti,ab,kw
#15	(LAAC):ti,ab,kw OR (LAAO):ti,ab,kw OR (PLAATO):ti,ab,kw OR (Watchman):ti,ab,kw OR (Cardiac Plug):ti,ab,kw OR (Amplatzer):ti,ab,kw OR (ACP):ti,ab,kw OR (Amulet):ti,ab,kw OR (wavecrest):ti,ab,kw OR (Occlutech):ti,ab,kw OR (LAmbre):ti,ab,kw OR (Ultraseal):ti,ab,kw OR (Sideris Patch):ti,ab,kw OR (Pfm):ti,ab,kw OR (lariat):ti,ab,kw OR (atriclip):ti,ab,kw
#16	#14 OR #15
#17	(Atrial Appendage):ti,ab,kw OR (Left Atrial Append):ti,ab,kw OR (LAA):ti,ab,kw
#18	(occlusion):ti,ab,kw OR (closure):ti,ab,kw OR (exclusion):ti,ab,kw
#19	#17 AND #18
#20	#16 OR #19
#21	MeSH descriptor: [Platelet Aggregation Inhibitors] explode all trees
#22	(Aggregation Inhibitors, Platelet):ti,ab,kw OR (Inhibitors, Platelet Aggregation):ti,ab,kw OR (Blood Platelet Antiaggregants):ti,ab,kw OR (Antiaggregants, Blood Platelet):ti,ab,kw OR (Antiaggregants, Platelet):ti,ab,kw OR (Platelet Antiaggregant):ti,ab,kw OR (Antiaggregant, Platelet):ti,ab,kw OR (Blood Platelet Aggregation Inhibitor):ti,ab,kw OR (Blood Platelet Antiaggregant):ti,ab,kw OR (Antiagg…
#23	#21 OR #22
#24	MeSH descriptor: [Embolism] explode all trees
#25	(Embolisms):ti,ab,kw OR (Embolus):ti,ab,kw OR (systemic emboli):ti,ab,kw
#26	#24 OR #25
#27	MeSH descriptor: [Hemorrhage] explode all trees
#28	(Hemorrhages):ti,ab,kw OR (Bleeding):ti,ab,kw
#29	#27 OR #28
#30	MeSH descriptor: [Cerebral Hemorrhage] explode all trees
#31	(Hemorrhage, Cerebrum):ti,ab,kw OR (Cerebrum Hemorrhage):ti,ab,kw OR (Cerebrum Hemorrhages):ti,ab,kw OR (Hemorrhages, Cerebrum):ti,ab,kw OR (Cerebral Parenchymal Hemorrhage):ti,ab,kw OR (Cerebral Parenchymal Hemorrhages):ti,ab,kw OR (Hemorrhage, Cerebral Parenchymal):ti,ab,kw OR (Hemorrhages, Cerebral Parenchymal):ti,ab,kw OR (Parenchymal Hemorrhage, Cerebral):ti,ab,kw OR (Parenchymal Hemorrhages…
#32	#30 OR #31
#33	MeSH descriptor: [Cerebral Infarction] explode all trees
#34	(Cerebral Infarctions):ti,ab,kw OR (Infarctions, Cerebral):ti,ab,kw OR (Infarction, Cerebral):ti,ab,kw OR (Cerebral Infarct):ti,ab,kw OR (Cerebral Infarcts):ti,ab,kw OR (Infarct, Cerebral):ti,ab,kw OR (Infarcts, Cerebral):ti,ab,kw OR (Cerebral Infarction, Left Hemisphere):ti,ab,kw OR (Left Hemisphere, Infarction, Cerebral):ti,ab,kw OR (Infarction, Left Hemisphere, Cerebral):ti,ab,kw OR (Left Hemi…
#35	#33 OR #34
#36	MeSH descriptor: [Ischemic Stroke] explode all trees
#37	(Ischemic Strokes):ti,ab,kw OR (Stroke, Ischemic):ti,ab,kw OR (Ischaemic Stroke):ti,ab,kw OR (Ischaemic Strokes):ti,ab,kw OR (Stroke, Ischaemic):ti,ab,kw OR (Cryptogenic Ischemic Stroke):ti,ab,kw OR (Cryptogenic Ischemic Strokes):ti,ab,kw OR (Ischemic Stroke, Cryptogenic):ti,ab,kw OR (Stroke, Cryptogenic Ischemic):ti,ab,kw OR (Cryptogenic Stroke):ti,ab,kw OR (Cryptogenic Strokes):ti,ab,kw OR (Str…
#38	#36 OR #37
#39	MeSH descriptor: [Death] explode all trees
#40	(End Of Life):ti,ab,kw OR (End-Of-Life):ti,ab,kw OR (Determination of Death):ti,ab,kw OR (Near-Death Experience):ti,ab,kw OR (Cardiac Death):ti,ab,kw OR (Death, Cardiac):ti,ab,kw OR (died ):ti,ab,kw OR (cardiovascular death):ti,ab,kw
#41	#39 OR #40
#42	(Device related thrombosis):ti,ab,kw
#43	MeSH descriptor: [Thrombosis] explode all trees
#44	(Thromboses):ti,ab,kw OR (Thrombus):ti,ab,kw OR (Blood Clot):ti,ab,kw OR (Blood Clots):ti,ab,kw OR (Clot, Blood):ti,ab,kw OR (Clots, Blood):ti,ab,kw
#45	#43 OR #44
#46	MeSH descriptor: [Hemorrhagic Stroke] explode all trees
#47	(Hemorrhagic Strokes):ti,ab,kw OR (Stroke, Hemorrhagic):ti,ab,kw OR (Subarachnoid Hemorrhagic Stroke):ti,ab,kw OR (Hemorrhagic Stroke, Subarachnoid):ti,ab,kw OR (Stroke, Subarachnoid Hemorrhagic):ti,ab,kw OR (Subarachnoid Hemorrhagic Strokes):ti,ab,kw OR (Intracerebral Hemorrhagic Stroke):ti,ab,kw OR (Hemorrhagic Stroke, Intracerebral):ti,ab,kw OR (Intracerebral Hemorrhagic Strokes):ti,ab,kw OR (…
#48	#46 OR #47
#49	#10 OR #13 OR #20 OR #23
#50	#7 AND #49
#51	#26 OR #29 OR #32 OR #35 OR #38 OR #41 OR #42 OR #45 OR #48
#52	#50 AND #51

## Sheet: Table S5
Table S5:ClinicalTrials database search strategies
((("Atrial Fibrillation"[Mesh]) OR ((((((((((((((((((((((((((Atrial Fibrillations[Title/Abstract]) OR Fibrillation, Atrial[Title/Abstract]) OR Fibrillations, Atrial[Title/Abstract]) OR Auricular Fibrillation[Title/Abstract]) OR Auricular Fibrillations[Title/Abstract]) OR Fibrillation, Auricular[Title/Abstract]) OR Fibrillations, Auricular[Title/Abstract]) OR Persistent Atrial Fibrillation[Title/A…
OR Fibrillations, Persistent Atrial[Title/Abstract]) OR Persistent Atrial Fibrillations[Title/Abstract]) OR Familial Atrial Fibrillation[Title/Abstract]) OR Atrial Fibrillation, Familial[Title/Abstract]) OR Atrial Fibrillations, Familial[Title/Abstract]) OR Familial Atrial Fibrillations[Title/Abstract]) OR Fibrillation, Familial Atrial[Title/Abstract]) OR Fibrillations, Familial Atrial[Title/Abst…
OR Fibrillation, Paroxysmal Atrial[Title/Abstract]) OR Fibrillations, Paroxysmal Atrial[Title/Abstract]) OR Paroxysmal Atrial Fibrillations[Title/Abstract]))) AND (("Intracranial Hemorrhages"[Mesh]) OR ((((((((((((Hemorrhages, Intracranial[Title/Abstract]) OR Intracranial Hemorrhage[Title/Abstract]) OR Hemorrhage, Intracranial[Title/Abstract]) OR Posterior Fossa Hemorrhage[Title/Abstract]) OR Hem…
OR Brain Hemorrhage[Title/Abstract]) OR Brain Hemorrhages[Title/Abstract]) OR Hemorrhage, Brain[Title/Abstract]) OR Hemorrhages, Brain[Title/Abstract])))) AND ((((((Atrial Appendage[Title/Abstract]) OR Left Atrial Append[Title/Abstract]) OR LAA[Title/Abstract])) AND ((((occlusion[Title/Abstract]) OR closure[Title/Abstract]) OR exclusion[Title/Abstract]))) OR ((((((((((((((((((Left atrial appendag…
OR Cardiac Plug[Title/Abstract]) OR Amplatzer[Title/Abstract]) OR ACP[Title/Abstract]) OR Amulet[Title/Abstract]) OR wavecrest[Title/Abstract]) OR Occlutech[Title/Abstract]) OR LAmbre[Title/Abstract]) OR Ultraseal[Title/Abstract]) OR Sideris Patch[Title/Abstract]) OR Pfm[Title/Abstract]) OR lariat[Title/Abstract]) OR atriclip[Title/Abstract])))
